# Supplementary material for: Climate Effects on Ergot and Ergot Alkaloids Occurrence in Italian Wheat
Source: Foods. 2024 Jun 17;13(12):1907. doi: 10.3390/foods13121907 (PMC11202928; doi:10.3390/foods13121907)
Supplement: Supplementary file 1 [file foods-13-01907-s001.zip]

Archive with 1 entries (1 files):
- foods-3018843-supplementary.pdf
